# Supplementary material for: Characterizing mixed strongyle infections in foals and broodmares using cytochrome c oxidase subunit I deep amplicon sequencing
Source: Parasit Vectors. 2026 Jan 3;19:65. doi: 10.1186/s13071-025-07192-1 (PMC12866475; doi:10.1186/s13071-025-07192-1)
Supplement: Supplementary file 2 — Additional file2 (XLSX 57 KB) [file 13071_2025_7192_MOESM2_ESM.xlsx]

## Sheet: metadata
Supplementary Table 1. Metadata for all collected faecal samples
farm	horse	horse_id	timepoint_no	group	dob	grass	sample_d	fec_d	mds_epg	mds_bin	pa_epg	pa_bin	grass_days	age_mares	postpartum_d	deworm_d	anthelmintic	deworm_days	lib_sample_no	seq_data_label (n=62)	seq_tab_aug_species (n=46)
1	2	12	1	mare	2017-01-01	2022-04-30	2022-06-08	2022-06-08	310	1	0	0	39	5	99	2022-03-01	ivm	99	43	43	43
1	2	12	5	mare	2017-01-01	2022-04-30	2022-08-02	2022-08-02	365	1	0	0	94	5	154	2022-08-03	ivm	55	45	45	45
1	2	12	8	mare	2017-01-01	2022-04-30	2022-09-14	2022-09-14	35	1	0	0	137	5	197	2022-08-05	ivm	40	50	50	50
1	3	13	5	mare	2012-01-01	2022-04-30	2022-08-02	2022-08-02	25	1	0	0	94	10	101	2022-04-23	ivm	101	46	46	46
1	3	13	4	mare	2012-01-01	2022-04-30	2022-07-21	2022-07-21	35	1	0	0	82	10	89	2022-04-23	ivm	89	47	47	47
1	4	14	3	mare	2018-01-01	2022-04-30	2022-07-06	2022-07-07	10	1	0	0	67	4	65	2022-05-02	ivm	65	44	44	44
1	4	14	4	mare	2018-01-01	2022-04-30	2022-07-21	2022-07-21	20	1	0	0	82	4	80	2022-05-02	ivm	80	48	48	48
1	6	16	9	foal	2022-04-10	2022-04-30	2022-09-27	2022-09-28	35	1	0	0	150		170	2022-09-15	fen1	12	31	31	31
1	6	16	8	foal	2022-04-10	2022-04-30	2022-09-14	2022-09-14	15	1	100	1	137		157	2022-08-09	ivm	36	51	51	excluded
1	6	16	10	foal	2022-04-10	2022-04-30	2022-10-17	2022-10-17	40	1	100	1	170		190	2022-09-15	fen1	32	60	60	excluded
1	6	16	11	foal	2022-04-10	2022-04-30	2022-10-26	2022-10-27	50	1	100	1	179		199	2022-09-15	fen5	41	62	62	62
1	7	17	9	foal	2022-03-01	2022-04-30	2022-09-27	2022-09-28	15	1	0	0	150		210	2022-08-10	ivm	48	54	54	54
1	7	17	8	foal	2022-03-01	2022-04-30	2022-09-14	2022-09-14	25	1	0	0	137		197	2022-08-10	ivm	35	57	57	57
1	7	17	11	foal	2022-03-01	2022-04-30	2022-10-26	2022-10-27	15	1	0	0	179		239	2022-08-10	ivm	77	58	58	58
1	8	18	4	foal	2022-04-23	2022-04-30	2022-07-21	2022-07-21	40	1	0	0	82		89	2022-05-30	fen5	52	49	49	49
1	8	18	9	foal	2022-04-23	2022-04-30	2022-09-27	2022-09-28	5	1	0	0	150		157	2022-08-11	ivm	47	55	55	55
1	8	18	8	foal	2022-04-23	2022-04-30	2022-09-14	2022-09-14	25	1	0	0	137		144	2022-08-11	ivm	34	56	56	excluded
1	9	19	8	foal	2022-05-02	2022-04-30	2022-09-14	2022-09-14	15	1	100	1	137		135	2022-08-12	ivm	33	53	53	53
1	9	19	11	foal	2022-05-02	2022-04-30	2022-10-26	2022-10-27	30	1	0	0	179		177	2022-09-15	fen1	41	63	63	63
3	2	32	6	mare	2003-01-01	2022-04-25	2022-07-27	2022-07-29	25	1	0	0	93	19	104	2022-04-15	ivm	103	21	21	21
3	2	32	7	mare	2003-01-01	2022-04-25	2022-08-10	2022-08-12	25	1	0	0	107	19	118	2022-04-15	ivm	117	27	27	27
3	2	32	9	mare	2003-01-01	2022-04-25	2022-09-07	2022-09-09	25	1	0	0	135	19	146	2022-04-15	ivm	145	29	29	29
3	2	32	10	mare	2003-01-01	2022-04-25	2022-09-19	2022-09-20	20	1	0	0	147	19	158	2022-04-15	ivm	157	36	36	36
3	3	33	6	mare	2010-01-01	2022-04-25	2022-07-27	2022-07-29	10	1	0	0	93	12	91	2022-04-28	ivm	90	25	excluded	excluded
3	4	34	5	mare	2010-01-01	2022-04-25	2022-07-13	2022-07-13	135	1	0	0	79	12	86	2022-04-19	ivm	85	23	23	23
3	4	34	6	mare	2010-01-01	2022-04-25	2022-07-27	2022-07-29	390	1	0	0	93	12	100	2022-04-19	ivm	99	24	24	24
3	4	34	7	mare	2010-01-01	2022-04-25	2022-08-10	2022-08-12	180	1	0	0	107	12	114	2022-04-19	ivm	113	26	26	26
3	8	38	5	foal	2022-02-19	2022-04-25	2022-07-13	2022-07-13	20	1	20	1	79		144	2022-03-30	fen1	105	28	28	28
3	8	38	10	foal	2022-02-19	2022-04-25	2022-09-19	2022-09-20	5	1	0	0	147		212	2022-07-14	pyr	67	33	33	33
3	8	38	11	foal	2022-02-19	2022-04-25	2022-10-11	2022-10-12	5	1	25	1	169		234	2022-07-14	pyr	89	39	39	excluded
3	9	39	10	foal	2022-04-14	2022-04-25	2022-09-19	2022-09-20	30	1	75	1	147		158	2022-04-24	fen5	148	35	35	excluded
1	10	110	8	foal	2022-04-13	2022-04-30	2022-09-14	2022-09-14	10	1	200	1	137		154	2022-08-13	ivm	32	52	52	excluded
1	10	110	11	foal	2022-04-13	2022-04-30	2022-10-26	2022-10-27	40	1	100	1	179		196	2022-09-15	fen1	41	59	59	59
1	10	110	10	foal	2022-04-13	2022-04-30	2022-10-17	2022-10-17	10	1	100	1	170		187	2022-09-15	fen1	32	61	61	61
2	14	214	10	foal	2022-03-23	2022-04-25	2022-09-29	2022-10-02	5	1	100	1	157		190	2022-08-11	fen1	49	5	5	excluded
2	14	214	11	foal	2022-03-23	2022-04-25	2022-10-09	2022-10-10	10	1	190	1	167		200	2022-08-11	fen1	59	19	19	19
2	15	215	9	foal	2022-03-31	2022-04-25	2022-09-20	2022-09-21	10	1	0	0	148		173	2022-08-11	fen1	40	7	7	7
2	15	215	10	foal	2022-03-31	2022-04-25	2022-09-29	2022-10-02	15	1	65	1	157		182	2022-08-11	fen1	49	15	15	15
2	15	215	11	foal	2022-03-31	2022-04-25	2022-10-09	2022-10-10	25	1	105	1	167		192	2022-08-11	fen1	59	18	18	18
2	16	216	7	foal	2022-04-04	2022-04-25	2022-08-25	2022-08-27	10	1	0	0	143		122	2022-08-11	fen1	14	1	1	1
2	16	216	8	foal	2022-04-04	2022-04-25	2022-09-07	2022-09-09	5	1	0	0	135		156	2022-08-11	fen1	27	2	2	2
2	16	216	11	foal	2022-04-04	2022-04-25	2022-10-09	2022-10-10	5	1	0	0	167		188	2022-08-11	fen1	59	17	17	17
2	17	217	9	foal	2022-04-23	2022-04-25	2022-09-20	2022-09-21	5	1	0	0	148		150	2022-08-11	fen1	40	6	6	excluded
2	17	217	11	foal	2022-04-23	2022-04-25	2022-10-09	2022-10-10	15	1	35	1	167		169	2022-08-11	fen1	59	11	11	11
2	17	217	10	foal	2022-04-23	2022-04-25	2022-09-29	2022-10-02	5	1	0	0	157		159	2022-08-11	fen1	49	14	14	14
2	18	218	10	foal	2022-03-31	2022-04-25	2022-09-29	2022-10-02	5	1	65	1	157		182	2022-08-11	fen1	49	13	13	13
2	19	219	11	foal	2022-04-01	2022-04-25	2022-10-09	2022-10-10	5	1	110	1	167		191	2022-08-11	fen1	59	16	16	16
2	20	220	9	foal	2022-04-04	2022-04-25	2022-09-20	2022-09-21	5	1	0	0	148		169	2022-08-11	fen1	40	3	3	3
2	20	220	10	foal	2022-04-04	2022-04-25	2022-09-29	2022-10-02	5	1	0	0	157		178	2022-08-11	fen1	49	8	8	8
2	21	221	11	foal	2022-04-28	2022-05-05	2022-10-09	2022-10-10	10	1	25	1	157		164	2022-08-11	fen1	59	10	10	10
2	21	221	10	foal	2022-04-28	2022-05-05	2022-09-29	2022-10-02	15	1	0	0	147		154	2022-08-11	fen1	49	12	12	12
2	22	222	9	foal	2022-05-07	2022-05-14	2022-09-20	2022-09-21	10	1	0	0	129		136	2022-08-11	fen1	40	4	4	excluded
2	24	224	10	foal	2022-05-17	2022-05-24	2022-09-29	2022-10-02	5	1	0	0	128		135	2022-08-11	fen1	49	9	9	excluded
3	10	310	10	foal	2022-04-27	2022-05-25	2022-09-19	2022-09-20	15	1	75	1	117		145	2022-05-27	fen5	115	37	37	excluded
3	11	311	9	foal	2022-04-18	2022-04-25	2022-09-07	2022-09-09	20	1	100	1	135		142	2022-04-28	fen5	132	30	30	30
3	11	311	10	foal	2022-04-18	2022-04-25	2022-09-19	2022-09-20	10	1	30	1	147		154	2022-09-10	fen1	9	32	32	excluded
3	11	311	11	foal	2022-04-18	2022-04-25	2022-10-11	2022-10-12	5	1	85	1	169		176	2022-09-10	fen1	31	41	41	excluded
3	11	311	5	foal	2022-04-18	2022-04-25	2022-07-13	2022-07-13	15	1	0	0	79		86	2022-04-28	fen5	76	64	excluded	excluded
3	12	312	4	foal	2022-04-20	2022-05-01	2022-07-05	2022-07-07	20	1	0	0	65		76	2022-05-20	fen5	46	20	20	20
3	12	312	5	foal	2022-04-20	2022-05-01	2022-07-13	2022-07-13	10	1	0	0	73		84	2022-05-20	fen5	54	22	22	22
3	12	312	10	foal	2022-04-20	2022-05-01	2022-09-19	2022-09-20	35	1	30	1	141		152	2022-07-14	pyr	67	34	34	34
3	12	312	11	foal	2022-04-20	2022-05-01	2022-10-11	2022-10-12	10	1	115	1	163		174	2022-07-14	pyr	89	40	40	excluded
3	13	313	10	foal	2022-05-21	2022-06-07	2022-09-19	2022-09-20	60	1	0	0	104		121	2022-04-28	fen5	144	38	38	excluded
3	13	313	11	foal	2022-05-21	2022-06-07	2022-10-11	2022-10-12	60	1	345	1	126		143	2022-04-28	fen5	166	42	42	excluded
1	7	17	1	foal	2022-03-01	2022-04-30	2022-06-08	2022-06-08	0	0	0	0	39		99	2022-04-25	fen5	44
1	6	16	1	foal	2022-04-10	2022-04-30	2022-06-08	2022-06-08	0	0	0	0	39		59	2022-06-05	fen5	3
1	10	110	1	foal	2022-04-13	2022-04-30	2022-06-08	2022-06-08	0	0	0	0	39		56	2022-05-25	fen5	14
1	8	18	1	foal	2022-04-23	2022-04-30	2022-06-08	2022-06-08	0	0	0	0	39		46	2022-05-30	fen5	9
1	9	19	1	foal	2022-05-02	2022-04-30	2022-06-08	2022-06-08	0	0	0	0	39		37	2022-05-30	fen5	9
1	1	11	1	mare	2004-01-01	2022-04-30	2022-06-08	2022-06-08	0	0	0	0	39	18	59	2022-04-10	ivm	59
1	3	13	1	mare	2012-01-01	2022-04-30	2022-06-08	2022-06-08	0	0	0	0	39	10	46	2022-04-23	ivm	46
1	5	15	1	mare	2017-01-01	2022-04-30	2022-06-08	2022-06-08	0	0	0	0	39	5	56	2022-04-13	ivm	56
1	4	14	1	mare	2018-01-01	2022-04-30	2022-06-08	2022-06-08	20	1	0	0	39	4	37	2022-05-02	ivm	37
1	7	17	2	foal	2022-03-01	2022-04-30	2022-06-22	2022-06-22	0	0	0	0	53		113	2022-04-25	fen5	58
1	6	16	2	foal	2022-04-10	2022-04-30	2022-06-22	2022-06-22	0	0	0	0	53		73	2022-06-05	fen5	17
1	10	110	2	foal	2022-04-13	2022-04-30	2022-06-22	2022-06-22	0	0	0	0	53		70	2022-05-25	fen5	28
1	8	18	2	foal	2022-04-23	2022-04-30	2022-06-22	2022-06-22	0	0	0	0	53		60	2022-05-30	fen5	23
1	9	19	2	foal	2022-05-02	2022-04-30	2022-06-22	2022-06-22	0	0	0	0	53		51	2022-05-30	fen5	23
1	1	11	2	mare	2004-01-01	2022-04-30	2022-06-22	2022-06-22	0	0	0	0	53	18	73	2022-04-10	ivm	73
1	3	13	2	mare	2012-01-01	2022-04-30	2022-06-22	2022-06-22	0	0	0	0	53	10	60	2022-04-23	ivm	60
1	5	15	2	mare	2017-01-01	2022-04-30	2022-06-22	2022-06-22	0	0	0	0	53	5	70	2022-04-13	ivm	70
1	2	12	2	mare	2017-01-01	2022-04-30	2022-06-22	2022-06-22	0	0	0	0	53	5	113	2022-06-08	ivm	14
1	4	14	2	mare	2018-01-01	2022-04-30	2022-06-22	2022-06-22	0	0	0	0	53	4	51	2022-05-02	ivm	51
1	7	17	3	foal	2022-03-01	2022-04-30	2022-07-06	2022-07-07	0	0	0	0	67		127	2022-04-25	fen5	72
1	6	16	3	foal	2022-04-10	2022-04-30	2022-07-06	2022-07-07	0	0	0	0	67		87	2022-06-05	fen5	31
1	10	110	3	foal	2022-04-13	2022-04-30	2022-07-06	2022-07-07	0	0	0	0	67		84	2022-05-25	fen5	42
1	8	18	3	foal	2022-04-23	2022-04-30	2022-07-06	2022-07-07	0	0	0	0	67		74	2022-05-30	fen5	37
1	9	19	3	foal	2022-05-02	2022-04-30	2022-07-06	2022-07-07	0	0	0	0	67		65	2022-05-30	fen5	37
1	1	11	3	mare	2004-01-01	2022-04-30	2022-07-06	2022-07-07	0	0	0	0	67	18	87	2022-04-10	ivm	87
1	3	13	3	mare	2012-01-01	2022-04-30	2022-07-06	2022-07-07	20	1	0	0	67	10	74	2022-04-23	ivm	74
1	5	15	3	mare	2017-01-01	2022-04-30	2022-07-06	2022-07-07	0	0	0	0	67	5	84	2022-04-13	ivm	84
1	2	12	3	mare	2017-01-01	2022-04-30	2022-07-06	2022-07-07	0	0	0	0	67	5	127	2022-06-08	ivm	28
1	7	17	4	foal	2022-03-01	2022-04-30	2022-07-21	2022-07-21	0	0	0	0	82		142	2022-04-25	fen5	87
1	6	16	4	foal	2022-04-10	2022-04-30	2022-07-21	2022-07-21	0	0	0	0	82		102	2022-06-05	fen5	46
1	10	110	4	foal	2022-04-13	2022-04-30	2022-07-21	2022-07-21	0	0	0	0	82		99	2022-05-25	fen5	57
1	9	19	4	foal	2022-05-02	2022-04-30	2022-07-21	2022-07-21	0	0	0	0	82		80	2022-05-30	fen5	52
1	1	11	4	mare	2004-01-01	2022-04-30	2022-07-21	2022-07-21	0	0	0	0	82	18	102	2022-04-10	ivm	102
1	5	15	4	mare	2017-01-01	2022-04-30	2022-07-21	2022-07-21	0	0	0	0	82	5	99	2022-04-13	ivm	99
1	2	12	4	mare	2017-01-01	2022-04-30	2022-07-21	2022-07-21	865	1	0	0	82	5	142	2022-06-08	ivm	43
1	7	17	5	foal	2022-03-01	2022-04-30	2022-08-02	2022-08-02	0	0	150	1	94		154	2022-04-25	fen5	99
1	6	16	5	foal	2022-04-10	2022-04-30	2022-08-02	2022-08-02	0	0	0	0	94		114	2022-06-05	fen5	58
1	10	110	5	foal	2022-04-13	2022-04-30	2022-08-02	2022-08-02	0	0	0	0	94		111	2022-05-25	fen5	69
1	8	18	5	foal	2022-04-23	2022-04-30	2022-08-02	2022-08-02	0	0	50	1	94		101	2022-05-30	fen5	64
1	9	19	5	foal	2022-05-02	2022-04-30	2022-08-02	2022-08-02	0	0	0	0	94		92	2022-05-30	fen5	64
1	1	11	5	mare	2004-01-01	2022-04-30	2022-08-02	2022-08-02	0	0	0	0	94	18	114	2022-04-10	ivm	114
1	5	15	5	mare	2017-01-01	2022-04-30	2022-08-02	2022-08-02	0	0	0	0	94	5	111	2022-04-13	ivm	111
1	4	14	5	mare	2018-01-01	2022-04-30	2022-08-02	2022-08-02	0	0	0	0	94	4	92	2022-05-02	ivm	92
1	7	17	6	foal	2022-03-01	2022-04-30	2022-08-18	2022-08-18	0	0	0	0	110		170	2022-08-10	ivm	8
1	6	16	6	foal	2022-04-10	2022-04-30	2022-08-18	2022-08-18	0	0	0	0	110		130	2022-08-09	ivm	9
1	10	110	6	foal	2022-04-13	2022-04-30	2022-08-18	2022-08-18	0	0	0	0	110		127	2022-08-13	ivm	5
1	8	18	6	foal	2022-04-23	2022-04-30	2022-08-18	2022-08-18	0	0	0	0	110		117	2022-08-11	ivm	7
1	9	19	6	foal	2022-05-02	2022-04-30	2022-08-18	2022-08-18	0	0	0	0	110		108	2022-08-12	ivm	6
1	1	11	6	mare	2004-01-01	2022-04-30	2022-08-18	2022-08-18	0	0	0	0	110	18	130	2022-08-04	ivm	14
1	3	13	6	mare	2012-01-01	2022-04-30	2022-08-18	2022-08-18	0	0	0	0	110	10	117	2022-08-06	ivm	12
1	5	15	6	mare	2017-01-01	2022-04-30	2022-08-18	2022-08-18	0	0	0	0	110	5	127	2022-08-08	ivm	10
1	2	12	6	mare	2017-01-01	2022-04-30	2022-08-18	2022-08-18	0	0	0	0	110	5	170	2022-08-05	ivm	13
1	4	14	6	mare	2018-01-01	2022-04-30	2022-08-18	2022-08-18	0	0	0	0	110	4	108	2022-08-07	ivm	11
1	7	17	7	foal	2022-03-01	2022-04-30	2022-09-01	2022-09-01	0	0	0	0	124		184	2022-08-10	ivm	22
1	6	16	7	foal	2022-04-10	2022-04-30	2022-09-01	2022-09-01	0	0	0	0	124		144	2022-08-09	ivm	23
1	10	110	7	foal	2022-04-13	2022-04-30	2022-09-01	2022-09-01	0	0	0	0	124		141	2022-08-13	ivm	19
1	8	18	7	foal	2022-04-23	2022-04-30	2022-09-01	2022-09-01	0	0	0	0	124		131	2022-08-11	ivm	21
1	9	19	7	foal	2022-05-02	2022-04-30	2022-09-01	2022-09-01	0	0	0	0	124		122	2022-08-12	ivm	20
1	1	11	7	mare	2004-01-01	2022-04-30	2022-09-01	2022-09-01	0	0	0	0	124	18	144	2022-08-04	ivm	28
1	3	13	7	mare	2012-01-01	2022-04-30	2022-09-01	2022-09-01	0	0	0	0	124	10	131	2022-08-06	ivm	26
1	5	15	7	mare	2017-01-01	2022-04-30	2022-09-01	2022-09-01	0	0	0	0	124	5	141	2022-08-08	ivm	24
1	2	12	7	mare	2017-01-01	2022-04-30	2022-09-01	2022-09-01	0	0	0	0	124	5	184	2022-08-05	ivm	27
1	4	14	7	mare	2018-01-01	2022-04-30	2022-09-01	2022-09-01	0	0	0	0	124	4	122	2022-08-07	ivm	25
1	1	11	8	mare	2004-01-01	2022-04-30	2022-09-14	2022-09-14	0	0	0	0	137	18	157	2022-08-04	ivm	41
1	3	13	8	mare	2012-01-01	2022-04-30	2022-09-14	2022-09-14	0	0	0	0	137	10	144	2022-08-06	ivm	39
1	5	15	8	mare	2017-01-01	2022-04-30	2022-09-14	2022-09-14	0	0	0	0	137	5	154	2022-08-08	ivm	37
1	4	14	8	mare	2018-01-01	2022-04-30	2022-09-14	2022-09-14	0	0	0	0	137	4	135	2022-08-07	ivm	38
1	10	110	9	foal	2022-04-13	2022-04-30	2022-09-27	2022-09-28	0	0	0	0	150		167	2022-09-15	fen1	12
1	9	19	9	foal	2022-05-02	2022-04-30	2022-09-27	2022-09-28	0	0	0	0	150		148	2022-09-15	fen1	12
1	5	15	9	mare	2017-01-01	2022-04-30	2022-09-27	2022-09-28	0	0	0	0	150	5	167	2022-08-08	ivm	50
1	4	14	9	mare	2018-01-01	2022-04-30	2022-09-27	2022-09-28	0	0	0	0	150	4	148	2022-08-07	ivm	51
1	7	17	10	foal	2022-03-01	2022-04-30	2022-10-17	2022-10-17	0	0	100	1	170		230	2022-08-10	ivm	68
1	9	19	10	foal	2022-05-02	2022-04-30	2022-10-17	2022-10-17	0	0	0	0	170		168	2022-09-15	fen1	32
1	5	15	10	mare	2017-01-01	2022-04-30	2022-10-17	2022-10-17	0	0	0	0	170	5	187	2022-08-08	ivm	70
1	4	14	10	mare	2018-01-01	2022-04-30	2022-10-17	2022-10-17	0	0	0	0	170	4	177	2022-08-07	ivm	71
2	14	214	1	foal	2022-03-23	2022-04-25	2022-05-18	2022-05-18	0	0	0	0	23		56	2022-03-30	fen5	49
2	18	218	1	foal	2022-03-31	2022-04-25	2022-05-18	2022-05-18	0	0	0	0	23		48	2022-04-07	fen5	41
2	15	215	1	foal	2022-03-31	2022-04-25	2022-05-18	2022-05-18	0	0	0	0	23		48	2022-04-07	fen5	41
2	19	219	1	foal	2022-04-01	2022-04-25	2022-05-18	2022-05-18	0	0	0	0	23		47	2022-04-08	fen5	40
2	20	220	1	foal	2022-04-04	2022-04-25	2022-05-18	2022-05-18	0	0	0	0	23		44	2022-04-11	fen5	37
2	16	216	1	foal	2022-04-04	2022-04-25	2022-05-18	2022-05-18	0	0	0	0	23		44	2022-04-11	fen5	37
2	17	217	1	foal	2022-04-23	2022-04-25	2022-05-18	2022-05-18	0	0	0	0	23		25	2022-04-30	fen5	18
2	6	26	1	mare	1999-01-01	2022-04-25	2022-05-18	2022-05-18	0	0	0	0	23	23	44	2022-04-04	ivm	44
2	7	27	1	mare	2006-01-01	2022-04-30	2022-05-18	2022-05-18	0	0	0	0	18	16	25	2022-04-23	ivm	25
2	1	21	1	mare	2006-01-01	2022-04-25	2022-05-18	2022-05-18	0	0	0	0	23	16	56	2022-03-23	ivm	56
2	5	25	1	mare	2008-01-01	2022-04-25	2022-05-18	2022-05-18	0	0	0	0	23	14	44	2022-04-04	ivm	44
2	4	24	1	mare	2012-01-01	2022-04-25	2022-05-18	2022-05-18	0	0	0	0	23	10	47	2022-04-01	ivm	47
2	3	23	1	mare	2012-01-01	2022-04-25	2022-05-18	2022-05-18	0	0	0	0	23	10	48	2022-03-31	ivm	48
2	2	22	1	mare	2016-01-01	2022-04-25	2022-05-18	2022-05-18	0	0	0	0	23	6	48	2022-03-31	ivm	48
2	14	214	2	foal	2022-03-23	2022-04-25	2022-06-02	2022-06-03	0	0	0	0	38		71	2022-03-30	fen5	64
2	18	218	2	foal	2022-03-31	2022-04-25	2022-06-02	2022-06-03	0	0	0	0	38		63	2022-04-07	fen5	56
2	15	215	2	foal	2022-03-31	2022-04-25	2022-06-02	2022-06-03	0	0	0	0	38		63	2022-04-07	fen5	56
2	19	219	2	foal	2022-04-01	2022-04-25	2022-06-02	2022-06-03	0	0	0	0	38		62	2022-04-08	fen5	55
2	20	220	2	foal	2022-04-04	2022-04-25	2022-06-02	2022-06-03	0	0	0	0	38		59	2022-04-11	fen5	52
2	16	216	2	foal	2022-04-04	2022-04-25	2022-06-02	2022-06-03	0	0	0	0	38		59	2022-04-11	fen5	52
2	17	217	2	foal	2022-04-23	2022-04-25	2022-06-02	2022-06-03	0	0	0	0	38		40	2022-04-30	fen5	33
2	21	221	2	foal	2022-04-28	2022-05-05	2022-06-02	2022-06-03	0	0	0	0	28		35	2022-05-05	fen5	28
2	22	222	2	foal	2022-05-07	2022-05-14	2022-06-02	2022-06-03	0	0	0	0	19		26	2022-05-14	fen5	19
2	23	223	2	foal	2022-05-12	2022-05-19	2022-06-02	2022-06-03	0	0	0	0	14		21	2022-05-19	fen5	14
2	24	224	2	foal	2022-05-17	2022-05-24	2022-06-02	2022-06-03	0	0	0	0	9		16	2022-05-24	fen5	9
2	25	225	2	foal	2022-05-23	2022-05-30	2022-06-02	2022-06-03	0	0	0	0	3		10	2022-05-30	fen5	3
2	26	226	2	foal	2022-05-27	2022-06-03	2022-06-02	2022-06-03	0	0	0	0	6		6	2022-06-03	fen5	0
2	6	26	2	mare	1999-01-01	2022-04-25	2022-06-02	2022-06-03	0	0	0	0	38	23	59	2022-04-04	ivm	59
2	12	212	2	mare	2006-01-01	2022-05-30	2022-06-02	2022-06-03	0	0	0	0	3	16	10	2022-05-23	ivm	10
2	7	27	2	mare	2006-01-01	2022-04-30	2022-06-02	2022-06-03	0	0	0	0	33	16	40	2022-04-23	ivm	40
2	1	21	2	mare	2006-01-01	2022-04-25	2022-06-02	2022-06-03	0	0	0	0	38	16	71	2022-03-23	ivm	71
2	5	25	2	mare	2008-01-01	2022-04-25	2022-06-02	2022-06-03	0	0	0	0	38	14	59	2022-04-04	ivm	59
2	10	210	2	mare	2010-01-01	2022-05-19	2022-06-02	2022-06-03	0	0	0	0	14	12	21	2022-05-12	ivm	21
2	9	29	2	mare	2012-01-01	2022-05-14	2022-06-02	2022-06-03	0	0	0	0	19	10	26	2022-05-07	ivm	26
2	4	24	2	mare	2012-01-01	2022-04-25	2022-06-02	2022-06-03	0	0	0	0	38	10	62	2022-04-01	ivm	62
2	3	23	2	mare	2012-01-01	2022-04-25	2022-06-02	2022-06-03	0	0	0	0	38	10	63	2022-03-31	ivm	63
2	8	28	2	mare	2013-01-01	2022-05-05	2022-06-02	2022-06-03	0	0	0	0	28	9	35	2022-04-28	ivm	35
2	13	213	2	mare	2015-01-01	2022-06-03	2022-06-02	2022-06-03	0	0	0	0	6	7	6	2022-05-27	ivm	6
2	11	211	2	mare	2016-01-01	2022-05-24	2022-06-02	2022-06-03	0	0	0	0	9	6	16	2022-05-17	ivm	16
2	2	22	2	mare	2016-01-01	2022-04-25	2022-06-02	2022-06-03	0	0	0	0	38	6	63	2022-03-31	ivm	63
2	14	214	3	foal	2022-03-23	2022-04-25	2022-06-18	2022-06-18	0	0	0	0	54		87	2022-06-11	fen1	7
2	18	218	3	foal	2022-03-31	2022-04-25	2022-06-18	2022-06-18	0	0	0	0	54		79	2022-06-11	fen1	7
2	15	215	3	foal	2022-03-31	2022-04-25	2022-06-18	2022-06-18	0	0	0	0	54		79	2022-06-11	fen1	7
2	19	219	3	foal	2022-04-01	2022-04-25	2022-06-18	2022-06-18	0	0	0	0	54		78	2022-06-11	fen1	7
2	20	220	3	foal	2022-04-04	2022-04-25	2022-06-18	2022-06-18	0	0	0	0	54		75	2022-06-11	fen1	7
2	16	216	3	foal	2022-04-04	2022-04-25	2022-06-18	2022-06-18	0	0	0	0	54		75	2022-06-11	fen1	7
2	17	217	3	foal	2022-04-23	2022-04-25	2022-06-18	2022-06-18	0	0	0	0	54		56	2022-06-11	fen1	7
2	21	221	3	foal	2022-04-28	2022-05-05	2022-06-18	2022-06-18	0	0	0	0	44		51	2022-05-05	fen5	44
2	22	222	3	foal	2022-05-07	2022-05-14	2022-06-18	2022-06-18	0	0	0	0	35		42	2022-05-14	fen5	35
2	23	223	3	foal	2022-05-12	2022-05-19	2022-06-18	2022-06-18	0	0	0	0	30		37	2022-05-19	fen5	30
2	24	224	3	foal	2022-05-17	2022-05-24	2022-06-18	2022-06-18	0	0	0	0	25		32	2022-05-24	fen5	25
2	25	225	3	foal	2022-05-23	2022-05-30	2022-06-18	2022-06-18	0	0	0	0	19		26	2022-05-30	fen5	19
2	26	226	3	foal	2022-05-27	2022-06-03	2022-06-18	2022-06-18	0	0	0	0	15		22	2022-06-03	fen5	15
2	6	26	3	mare	1999-01-01	2022-04-25	2022-06-18	2022-06-18	0	0	0	0	54	23	75	2022-06-11	pyr	7
2	12	212	3	mare	2006-01-01	2022-05-30	2022-06-18	2022-06-18	0	0	0	0	19	16	26	2022-06-11	pyr	7
2	7	27	3	mare	2006-01-01	2022-04-30	2022-06-18	2022-06-18	0	0	0	0	49	16	56	2022-06-11	pyr	7
2	1	21	3	mare	2006-01-01	2022-04-25	2022-06-18	2022-06-18	0	0	0	0	54	16	87	2022-06-11	pyr	7
2	5	25	3	mare	2008-01-01	2022-04-25	2022-06-18	2022-06-18	0	0	0	0	54	14	75	2022-06-11	pyr	7
2	10	210	3	mare	2010-01-01	2022-05-19	2022-06-18	2022-06-18	0	0	0	0	30	12	37	2022-06-11	pyr	7
2	9	29	3	mare	2012-01-01	2022-05-14	2022-06-18	2022-06-18	0	0	0	0	35	10	42	2022-06-11	pyr	7
2	4	24	3	mare	2012-01-01	2022-04-25	2022-06-18	2022-06-18	0	0	0	0	54	10	78	2022-06-11	pyr	7
2	3	23	3	mare	2012-01-01	2022-04-25	2022-06-18	2022-06-18	0	0	0	0	54	10	79	2022-06-11	pyr	7
2	8	28	3	mare	2013-01-01	2022-05-05	2022-06-18	2022-06-18	0	0	0	0	44	9	51	2022-06-11	pyr	7
2	13	213	3	mare	2015-01-01	2022-06-03	2022-06-18	2022-06-18	0	0	0	0	15	7	22	2022-06-11	pyr	7
2	11	211	3	mare	2016-01-01	2022-05-24	2022-06-18	2022-06-18	0	0	0	0	25	6	32	2022-06-11	pyr	7
2	2	22	3	mare	2016-01-01	2022-04-25	2022-06-18	2022-06-18	0	0	0	0	54	6	79	2022-06-11	pyr	7
2	14	214	4	foal	2022-03-23	2022-04-25	2022-07-16	2022-07-17	0	0	0	0	82		115	2022-06-11	fen1	35
2	18	218	4	foal	2022-03-31	2022-04-25	2022-07-16	2022-07-17	0	0	0	0	82		107	2022-06-11	fen1	35
2	15	215	4	foal	2022-03-31	2022-04-25	2022-07-16	2022-07-17	0	0	0	0	82		107	2022-06-11	fen1	35
2	19	219	4	foal	2022-04-01	2022-04-25	2022-07-16	2022-07-17	0	0	0	0	82		106	2022-06-11	fen1	35
2	20	220	4	foal	2022-04-04	2022-04-25	2022-07-16	2022-07-17	0	0	0	0	82		103	2022-06-11	fen1	35
2	16	216	4	foal	2022-04-04	2022-04-25	2022-07-16	2022-07-17	0	0	0	0	82		103	2022-06-11	fen1	35
2	17	217	4	foal	2022-04-23	2022-04-25	2022-07-16	2022-07-17	0	0	0	0	82		84	2022-06-11	fen1	35
2	21	221	4	foal	2022-04-28	2022-05-05	2022-07-16	2022-07-17	0	0	0	0	72		79	2022-05-05	fen5	72
2	22	222	4	foal	2022-05-07	2022-05-14	2022-07-16	2022-07-17	0	0	0	0	63		70	2022-05-14	fen5	63
2	23	223	4	foal	2022-05-12	2022-05-19	2022-07-16	2022-07-17	0	0	0	0	58		65	2022-05-19	fen5	58
2	24	224	4	foal	2022-05-17	2022-05-24	2022-07-16	2022-07-17	0	0	0	0	53		60	2022-05-24	fen5	53
2	25	225	4	foal	2022-05-23	2022-05-30	2022-07-16	2022-07-17	0	0	0	0	47		54	2022-05-30	fen5	47
2	26	226	4	foal	2022-05-27	2022-06-03	2022-07-16	2022-07-17	0	0	0	0	43		50	2022-06-03	fen5	43
2	6	26	4	mare	1999-01-01	2022-04-25	2022-07-16	2022-07-17	0	0	0	0	82	23	103	2022-06-11	pyr	35
2	12	212	4	mare	2006-01-01	2022-05-30	2022-07-16	2022-07-17	0	0	0	0	47	16	54	2022-06-11	pyr	35
2	7	27	4	mare	2006-01-01	2022-04-30	2022-07-16	2022-07-17	0	0	0	0	77	16	84	2022-06-11	pyr	35
2	1	21	4	mare	2006-01-01	2022-04-25	2022-07-16	2022-07-17	0	0	0	0	82	16	115	2022-06-11	pyr	35
2	5	25	4	mare	2008-01-01	2022-04-25	2022-07-16	2022-07-17	0	0	0	0	82	14	103	2022-06-11	pyr	35
2	10	210	4	mare	2010-01-01	2022-05-19	2022-07-16	2022-07-17	0	0	0	0	58	12	65	2022-06-11	pyr	35
2	9	29	4	mare	2012-01-01	2022-05-14	2022-07-16	2022-07-17	0	0	0	0	63	10	70	2022-06-11	pyr	35
2	4	24	4	mare	2012-01-01	2022-04-25	2022-07-16	2022-07-17	0	0	0	0	82	10	106	2022-06-11	pyr	35
2	3	23	4	mare	2012-01-01	2022-04-25	2022-07-16	2022-07-17	0	0	0	0	82	10	107	2022-06-11	pyr	35
2	8	28	4	mare	2013-01-01	2022-05-05	2022-07-16	2022-07-17	0	0	0	0	72	9	79	2022-06-11	pyr	35
2	13	213	4	mare	2015-01-01	2022-06-03	2022-07-16	2022-07-17	0	0	0	0	43	7	50	2022-06-11	pyr	35
2	11	211	4	mare	2016-01-01	2022-05-24	2022-07-16	2022-07-17	0	0	0	0	53	6	60	2022-06-11	pyr	35
2	2	22	4	mare	2016-01-01	2022-04-25	2022-07-16	2022-07-17	0	0	0	0	82	6	107	2022-06-11	pyr	35
2	14	214	5	foal	2022-03-23	2022-04-25	2022-07-27	2022-07-29	0	0	0	0	93		126	2022-06-11	fen1	46
2	18	218	5	foal	2022-03-31	2022-04-25	2022-07-27	2022-07-29	0	0	0	0	93		118	2022-06-11	fen1	46
2	15	215	5	foal	2022-03-31	2022-04-25	2022-07-27	2022-07-29	0	0	0	0	93		118	2022-06-11	fen1	46
2	19	219	5	foal	2022-04-01	2022-04-25	2022-07-27	2022-07-29	0	0	0	0	93		117	2022-06-11	fen1	46
2	20	220	5	foal	2022-04-04	2022-04-25	2022-07-27	2022-07-29	0	0	0	0	93		114	2022-06-11	fen1	46
2	16	216	5	foal	2022-04-04	2022-04-25	2022-07-27	2022-07-29	0	0	0	0	93		114	2022-06-11	fen1	46
2	17	217	5	foal	2022-04-23	2022-04-25	2022-07-27	2022-07-29	0	0	0	0	93		95	2022-06-11	fen1	46
2	21	221	5	foal	2022-04-28	2022-05-05	2022-07-27	2022-07-29	0	0	0	0	83		90	2022-05-05	fen5	83
2	22	222	5	foal	2022-05-07	2022-05-14	2022-07-27	2022-07-29	0	0	0	0	74		81	2022-05-14	fen5	74
2	23	223	5	foal	2022-05-12	2022-05-19	2022-07-27	2022-07-29	0	0	0	0	69		76	2022-05-19	fen5	69
2	24	224	5	foal	2022-05-17	2022-05-24	2022-07-27	2022-07-29	0	0	0	0	64		71	2022-05-24	fen5	64
2	25	225	5	foal	2022-05-23	2022-05-30	2022-07-27	2022-07-29	0	0	0	0	58		65	2022-05-30	fen5	58
2	26	226	5	foal	2022-05-27	2022-06-03	2022-07-27	2022-07-29	0	0	0	0	54		61	2022-06-03	fen5	54
2	6	26	5	mare	1999-01-01	2022-04-25	2022-07-27	2022-07-29	0	0	0	0	93	23	114	2022-06-11	pyr	46
2	12	212	5	mare	2006-01-01	2022-05-30	2022-07-27	2022-07-29	0	0	0	0	58	16	65	2022-06-11	pyr	46
2	7	27	5	mare	2006-01-01	2022-04-30	2022-07-27	2022-07-29	0	0	0	0	88	16	95	2022-06-11	pyr	46
2	1	21	5	mare	2006-01-01	2022-04-25	2022-07-27	2022-07-29	0	0	0	0	93	16	126	2022-06-11	pyr	46
2	5	25	5	mare	2008-01-01	2022-04-25	2022-07-27	2022-07-29	0	0	0	0	93	14	114	2022-06-11	pyr	46
2	10	210	5	mare	2010-01-01	2022-05-19	2022-07-27	2022-07-29	0	0	0	0	69	12	76	2022-06-11	pyr	46
2	9	29	5	mare	2012-01-01	2022-05-14	2022-07-27	2022-07-29	0	0	0	0	74	10	81	2022-06-11	pyr	46
2	4	24	5	mare	2012-01-01	2022-04-25	2022-07-27	2022-07-29	0	0	0	0	93	10	117	2022-06-11	pyr	46
2	3	23	5	mare	2012-01-01	2022-04-25	2022-07-27	2022-07-29	0	0	0	0	93	10	118	2022-06-11	pyr	46
2	8	28	5	mare	2013-01-01	2022-05-05	2022-07-27	2022-07-29	0	0	0	0	83	9	90	2022-06-11	pyr	46
2	13	213	5	mare	2015-01-01	2022-06-03	2022-07-27	2022-07-29	0	0	0	0	54	7	61	2022-06-11	pyr	46
2	11	211	5	mare	2016-01-01	2022-05-24	2022-07-27	2022-07-29	0	0	0	0	64	6	71	2022-06-11	pyr	46
2	2	22	5	mare	2016-01-01	2022-04-25	2022-07-27	2022-07-29	5	1	0	0	93	6	118	2022-06-11	pyr	46
2	14	214	6	foal	2022-03-23	2022-04-25	2022-08-09	2022-08-10	0	0	60	1	106		139	2022-06-11	fen1	59
2	15	215	6	foal	2022-03-31	2022-04-25	2022-08-09	2022-08-10	0	0	0	0	106		131	2022-06-11	fen1	59
2	19	219	6	foal	2022-04-01	2022-04-25	2022-08-09	2022-08-10	0	0	10	1	106		130	2022-06-11	fen1	59
2	20	220	6	foal	2022-04-04	2022-04-25	2022-08-09	2022-08-10	0	0	0	0	106		127	2022-06-11	fen1	59
2	17	217	6	foal	2022-04-23	2022-04-25	2022-08-09	2022-08-10	0	0	0	0	106		108	2022-06-11	fen1	59
2	21	221	6	foal	2022-04-28	2022-05-05	2022-08-09	2022-08-10	0	0	0	0	96		103	2022-05-05	fen5	96
2	22	222	6	foal	2022-05-07	2022-05-14	2022-08-09	2022-08-10	0	0	70	1	87		94	2022-05-14	fen5	87
2	23	223	6	foal	2022-05-12	2022-05-19	2022-08-09	2022-08-10	0	0	0	0	82		89	2022-05-19	fen5	82
2	24	224	6	foal	2022-05-17	2022-05-24	2022-08-09	2022-08-10	0	0	0	0	77		84	2022-05-24	fen5	77
2	6	26	6	mare	1999-01-01	2022-04-25	2022-08-09	2022-08-10	0	0	0	0	106	23	127	2022-06-11	pyr	59
2	7	27	6	mare	2006-01-01	2022-04-30	2022-08-09	2022-08-10	0	0	0	0	101	16	108	2022-06-11	pyr	59
2	1	21	6	mare	2006-01-01	2022-04-25	2022-08-09	2022-08-10	0	0	0	0	106	16	139	2022-06-11	pyr	59
2	10	210	6	mare	2010-01-01	2022-05-19	2022-08-09	2022-08-10	0	0	0	0	82	12	89	2022-06-11	pyr	59
2	9	29	6	mare	2012-01-01	2022-05-14	2022-08-09	2022-08-10	0	0	0	0	87	10	94	2022-06-11	pyr	59
2	4	24	6	mare	2012-01-01	2022-04-25	2022-08-09	2022-08-10	0	0	0	0	106	10	130	2022-06-11	pyr	59
2	8	28	6	mare	2013-01-01	2022-05-05	2022-08-09	2022-08-10	0	0	0	0	96	9	103	2022-06-11	pyr	59
2	11	211	6	mare	2016-01-01	2022-05-24	2022-08-09	2022-08-10	0	0	0	0	77	6	84	2022-06-11	pyr	59
2	2	22	6	mare	2016-01-01	2022-04-25	2022-08-09	2022-08-10	0	0	0	0	106	6	131	2022-06-11	pyr	59
2	18	218	6	foal	2022-03-31	2022-04-25	2022-08-10	2022-08-10	0	0	55	1	107		132	2022-06-11	fen1	60
2	16	216	6	foal	2022-04-04	2022-04-25	2022-08-10	2022-08-10	0	0	0	0	107		128	2022-06-11	fen1	60
2	25	225	6	foal	2022-05-23	2022-05-30	2022-08-10	2022-08-10	0	0	0	0	72		79	2022-05-30	fen5	72
2	26	226	6	foal	2022-05-27	2022-06-03	2022-08-10	2022-08-10	0	0	0	0	68		75	2022-06-03	fen5	68
2	12	212	6	mare	2006-01-01	2022-05-30	2022-08-10	2022-08-10	0	0	0	0	72	16	79	2022-06-11	pyr	60
2	5	25	6	mare	2008-01-01	2022-04-25	2022-08-10	2022-08-10	0	0	0	0	107	14	128	2022-06-11	pyr	60
2	3	23	6	mare	2012-01-01	2022-04-25	2022-08-10	2022-08-10	0	0	0	0	107	10	132	2022-06-11	pyr	60
2	13	213	6	mare	2015-01-01	2022-06-03	2022-08-10	2022-08-10	0	0	0	0	68	7	75	2022-06-11	pyr	60
2	14	214	7	foal	2022-03-23	2022-04-25	2022-08-25	2022-08-27	5	1	0	0	155		122	2022-08-11	fen1	14
2	18	218	7	foal	2022-03-31	2022-04-25	2022-08-25	2022-08-27	0	0	0	0	147		122	2022-08-11	fen1	14
2	15	215	7	foal	2022-03-31	2022-04-25	2022-08-25	2022-08-27	0	0	0	0	147		122	2022-08-11	fen1	14
2	19	219	7	foal	2022-04-01	2022-04-25	2022-08-25	2022-08-27	0	0	0	0	146		122	2022-08-11	fen1	14
2	20	220	7	foal	2022-04-04	2022-04-25	2022-08-25	2022-08-27	0	0	0	0	143		122	2022-08-11	fen1	14
2	17	217	7	foal	2022-04-23	2022-04-25	2022-08-25	2022-08-27	0	0	0	0	124		122	2022-08-11	fen1	14
2	21	221	7	foal	2022-04-28	2022-05-05	2022-08-25	2022-08-27	0	0	0	0	119		112	2022-08-11	fen1	14
2	22	222	7	foal	2022-05-07	2022-05-14	2022-08-25	2022-08-27	0	0	0	0	110		103	2022-08-11	fen1	14
2	23	223	7	foal	2022-05-12	2022-05-19	2022-08-25	2022-08-27	0	0	0	0	105		98	2022-08-11	fen1	14
2	24	224	7	foal	2022-05-17	2022-05-24	2022-08-25	2022-08-27	0	0	0	0	100		93	2022-08-11	fen1	14
2	25	225	7	foal	2022-05-23	2022-05-30	2022-08-25	2022-08-27	0	0	0	0	94		87	2022-08-11	fen1	14
2	26	226	7	foal	2022-05-27	2022-06-03	2022-08-25	2022-08-27	0	0	0	0	90		83	2022-08-11	fen1	14
2	6	26	7	mare	1999-01-01	2022-04-25	2022-08-25	2022-08-27	5	1	0	0	143	23	122	2022-06-11	pyr	75
2	12	212	7	mare	2006-01-01	2022-05-30	2022-08-25	2022-08-27	0	0	0	0	94	16	87	2022-06-11	pyr	75
2	7	27	7	mare	2006-01-01	2022-04-30	2022-08-25	2022-08-27	0	0	0	0	124	16	117	2022-06-11	pyr	75
2	1	21	7	mare	2006-01-01	2022-04-25	2022-08-25	2022-08-27	0	0	0	0	155	16	122	2022-06-11	pyr	75
2	5	25	7	mare	2008-01-01	2022-04-25	2022-08-25	2022-08-27	0	0	0	0	143	14	122	2022-06-11	pyr	75
2	10	210	7	mare	2010-01-01	2022-05-19	2022-08-25	2022-08-27	0	0	0	0	105	12	98	2022-06-11	pyr	75
2	9	29	7	mare	2012-01-01	2022-05-14	2022-08-25	2022-08-27	0	0	0	0	110	10	103	2022-06-11	pyr	75
2	4	24	7	mare	2012-01-01	2022-04-25	2022-08-25	2022-08-27	0	0	0	0	146	10	122	2022-06-11	pyr	75
2	3	23	7	mare	2012-01-01	2022-04-25	2022-08-25	2022-08-27	0	0	0	0	147	10	122	2022-06-11	pyr	75
2	8	28	7	mare	2013-01-01	2022-05-05	2022-08-25	2022-08-27	0	0	0	0	119	9	112	2022-06-11	pyr	75
2	13	213	7	mare	2015-01-01	2022-06-03	2022-08-25	2022-08-27	0	0	0	0	90	7	83	2022-06-11	pyr	75
2	11	211	7	mare	2016-01-01	2022-05-24	2022-08-25	2022-08-27	0	0	0	0	100	6	93	2022-06-11	pyr	75
2	2	22	7	mare	2016-01-01	2022-04-25	2022-08-25	2022-08-27	0	0	0	0	147	6	122	2022-06-11	pyr	75
2	14	214	8	foal	2022-03-23	2022-04-25	2022-09-07	2022-09-09	0	0	0	0	135		168	2022-08-11	fen1	27
2	18	218	8	foal	2022-03-31	2022-04-25	2022-09-07	2022-09-09	0	0	0	0	135		160	2022-08-11	fen1	27
2	15	215	8	foal	2022-03-31	2022-04-25	2022-09-07	2022-09-09	0	0	0	0	135		160	2022-08-11	fen1	27
2	19	219	8	foal	2022-04-01	2022-04-25	2022-09-07	2022-09-09	0	0	0	0	135		159	2022-08-11	fen1	27
2	20	220	8	foal	2022-04-04	2022-04-25	2022-09-07	2022-09-09	0	0	0	0	135		156	2022-08-11	fen1	27
2	17	217	8	foal	2022-04-23	2022-04-25	2022-09-07	2022-09-09	0	0	0	0	135		137	2022-08-11	fen1	27
2	21	221	8	foal	2022-04-28	2022-05-05	2022-09-07	2022-09-09	0	0	0	0	125		132	2022-08-11	fen1	27
2	22	222	8	foal	2022-05-07	2022-05-14	2022-09-07	2022-09-09	0	0	0	0	116		123	2022-08-11	fen1	27
2	23	223	8	foal	2022-05-12	2022-05-19	2022-09-07	2022-09-09	0	0	0	0	111		118	2022-08-11	fen1	27
2	24	224	8	foal	2022-05-17	2022-05-24	2022-09-07	2022-09-09	0	0	0	0	106		113	2022-08-11	fen1	27
2	25	225	8	foal	2022-05-23	2022-05-30	2022-09-07	2022-09-09	0	0	0	0	100		107	2022-08-11	fen1	27
2	26	226	8	foal	2022-05-27	2022-06-03	2022-09-07	2022-09-09	0	0	0	0	96		103	2022-08-11	fen1	27
2	6	26	8	mare	1999-01-01	2022-04-25	2022-09-07	2022-09-09	0	0	0	0	135	23	156	2022-06-11	pyr	88
2	12	212	8	mare	2006-01-01	2022-05-30	2022-09-07	2022-09-09	0	0	0	0	100	16	107	2022-06-11	pyr	88
2	7	27	8	mare	2006-01-01	2022-04-30	2022-09-07	2022-09-09	0	0	0	0	130	16	137	2022-06-11	pyr	88
2	1	21	8	mare	2006-01-01	2022-04-25	2022-09-07	2022-09-09	0	0	0	0	135	16	168	2022-06-11	pyr	88
2	5	25	8	mare	2008-01-01	2022-04-25	2022-09-07	2022-09-09	0	0	0	0	135	14	156	2022-06-11	pyr	88
2	10	210	8	mare	2010-01-01	2022-05-19	2022-09-07	2022-09-09	0	0	0	0	111	12	118	2022-06-11	pyr	88
2	9	29	8	mare	2012-01-01	2022-05-14	2022-09-07	2022-09-09	0	0	0	0	116	10	123	2022-06-11	pyr	88
2	4	24	8	mare	2012-01-01	2022-04-25	2022-09-07	2022-09-09	0	0	0	0	135	10	159	2022-06-11	pyr	88
2	3	23	8	mare	2012-01-01	2022-04-25	2022-09-07	2022-09-09	0	0	0	0	135	10	160	2022-06-11	pyr	88
2	8	28	8	mare	2013-01-01	2022-05-05	2022-09-07	2022-09-09	0	0	0	0	125	9	132	2022-06-11	pyr	88
2	13	213	8	mare	2015-01-01	2022-06-03	2022-09-07	2022-09-09	0	0	0	0	96	7	103	2022-06-11	pyr	88
2	11	211	8	mare	2016-01-01	2022-05-24	2022-09-07	2022-09-09	0	0	0	0	106	6	113	2022-06-11	pyr	88
2	2	22	8	mare	2016-01-01	2022-04-25	2022-09-07	2022-09-09	0	0	0	0	135	6	160	2022-06-11	pyr	88
2	14	214	9	foal	2022-03-23	2022-04-25	2022-09-20	2022-09-21	0	0	0	0	148		181	2022-08-11	fen1	40
2	18	218	9	foal	2022-03-31	2022-04-25	2022-09-20	2022-09-21	0	0	0	0	148		173	2022-08-11	fen1	40
2	19	219	9	foal	2022-04-01	2022-04-25	2022-09-20	2022-09-21	0	0	5	1	148		172	2022-08-11	fen1	40
2	16	216	9	foal	2022-04-04	2022-04-25	2022-09-20	2022-09-21	0	0	40	1	148		169	2022-08-11	fen1	40
2	21	221	9	foal	2022-04-28	2022-05-05	2022-09-20	2022-09-21	0	0	0	0	138		145	2022-08-11	fen1	40
2	23	223	9	foal	2022-05-12	2022-05-19	2022-09-20	2022-09-21	0	0	0	0	124		131	2022-08-11	fen1	40
2	24	224	9	foal	2022-05-17	2022-05-24	2022-09-20	2022-09-21	0	0	0	0	119		126	2022-08-11	fen1	40
2	25	225	9	foal	2022-05-23	2022-05-30	2022-09-20	2022-09-21	0	0	0	0	113		120	2022-08-11	fen1	40
2	26	226	9	foal	2022-05-27	2022-06-03	2022-09-20	2022-09-21	0	0	0	0	109		116	2022-08-11	fen1	40
2	6	26	9	mare	1999-01-01	2022-04-25	2022-09-20	2022-09-21	0	0	0	0	148	23	169	2022-06-11	pyr	101
2	12	212	9	mare	2006-01-01	2022-05-30	2022-09-20	2022-09-21	0	0	0	0	113	16	120	2022-06-11	pyr	101
2	7	27	9	mare	2006-01-01	2022-04-30	2022-09-20	2022-09-21	0	0	0	0	143	16	150	2022-06-11	pyr	101
2	1	21	9	mare	2006-01-01	2022-04-25	2022-09-20	2022-09-21	0	0	0	0	148	16	181	2022-06-11	pyr	101
2	5	25	9	mare	2008-01-01	2022-04-25	2022-09-20	2022-09-21	0	0	0	0	148	14	169	2022-06-11	pyr	101
2	10	210	9	mare	2010-01-01	2022-05-19	2022-09-20	2022-09-21	0	0	0	0	124	12	131	2022-06-11	pyr	101
2	9	29	9	mare	2012-01-01	2022-05-14	2022-09-20	2022-09-21	0	0	0	0	129	10	136	2022-06-11	pyr	101
2	4	24	9	mare	2012-01-01	2022-04-25	2022-09-20	2022-09-21	0	0	0	0	148	10	172	2022-06-11	pyr	101
2	3	23	9	mare	2012-01-01	2022-04-25	2022-09-20	2022-09-21	0	0	0	0	148	10	173	2022-06-11	pyr	101
2	8	28	9	mare	2013-01-01	2022-05-05	2022-09-20	2022-09-21	0	0	0	0	138	9	145	2022-06-11	pyr	101
2	13	213	9	mare	2015-01-01	2022-06-03	2022-09-20	2022-09-21	0	0	0	0	109	7	116	2022-06-11	pyr	101
2	11	211	9	mare	2016-01-01	2022-05-24	2022-09-20	2022-09-21	0	0	0	0	119	6	126	2022-06-11	pyr	101
2	2	22	9	mare	2016-01-01	2022-04-25	2022-09-20	2022-09-21	0	0	0	0	148	6	173	2022-06-11	pyr	101
2	19	219	10	foal	2022-04-01	2022-04-25	2022-09-29	2022-10-02	0	0	65	1	157		181	2022-08-11	fen1	49
2	16	216	10	foal	2022-04-04	2022-04-25	2022-09-29	2022-10-02	0	0	65	1	157		178	2022-08-11	fen1	49
2	22	222	10	foal	2022-05-07	2022-05-14	2022-09-29	2022-10-02	0	0	0	0	138		145	2022-08-11	fen1	49
2	23	223	10	foal	2022-05-12	2022-05-19	2022-09-29	2022-10-02	0	0	0	0	133		140	2022-08-11	fen1	49
2	25	225	10	foal	2022-05-23	2022-05-30	2022-09-29	2022-10-02	0	0	0	0	122		129	2022-08-11	fen1	49
2	26	226	10	foal	2022-05-27	2022-06-03	2022-09-29	2022-10-02	0	0	0	0	118		125	2022-08-11	fen1	49
2	6	26	10	mare	1999-01-01	2022-04-25	2022-09-29	2022-10-04	0	0	0	0	157	23	178	2022-06-11	pyr	110
2	12	212	10	mare	2006-01-01	2022-05-30	2022-09-29	2022-10-04	0	0	0	0	122	16	129	2022-06-11	pyr	110
2	7	27	10	mare	2006-01-01	2022-04-30	2022-09-29	2022-10-04	0	0	0	0	152	16	159	2022-06-11	pyr	110
2	1	21	10	mare	2006-01-01	2022-04-25	2022-09-29	2022-10-04	0	0	0	0	157	16	190	2022-06-11	pyr	110
2	5	25	10	mare	2008-01-01	2022-04-25	2022-09-29	2022-10-04	0	0	0	0	157	14	178	2022-06-11	pyr	110
2	10	210	10	mare	2010-01-01	2022-05-19	2022-09-29	2022-10-04	0	0	0	0	133	12	140	2022-06-11	pyr	110
2	9	29	10	mare	2012-01-01	2022-05-14	2022-09-29	2022-10-04	0	0	0	0	138	10	145	2022-06-11	pyr	110
2	4	24	10	mare	2012-01-01	2022-04-25	2022-09-29	2022-10-04	0	0	0	0	157	10	181	2022-06-11	pyr	110
2	3	23	10	mare	2012-01-01	2022-04-25	2022-09-29	2022-10-04	0	0	0	0	157	10	182	2022-06-11	pyr	110
2	8	28	10	mare	2013-01-01	2022-05-05	2022-09-29	2022-10-04	0	0	0	0	147	9	154	2022-06-11	pyr	110
2	13	213	10	mare	2015-01-01	2022-06-03	2022-09-29	2022-10-04	0	0	0	0	118	7	125	2022-06-11	pyr	110
2	11	211	10	mare	2016-01-01	2022-05-24	2022-09-29	2022-10-04	0	0	0	0	128	6	135	2022-06-11	pyr	110
2	2	22	10	mare	2016-01-01	2022-04-25	2022-09-29	2022-10-04	0	0	0	0	157	6	182	2022-06-11	pyr	110
2	20	220	11	foal	2022-04-04	2022-04-25	2022-10-09	2022-10-10	0	0	0	0	167		188	2022-08-11	fen1	59
2	22	222	11	foal	2022-05-07	2022-05-14	2022-10-09	2022-10-10	0	0	15	1	148		155	2022-08-11	fen1	59
2	23	223	11	foal	2022-05-12	2022-05-19	2022-10-09	2022-10-10	0	0	0	0	143		150	2022-08-11	fen1	59
2	24	224	11	foal	2022-05-17	2022-05-24	2022-10-09	2022-10-10	0	0	0	0	138		145	2022-08-11	fen1	59
2	25	225	11	foal	2022-05-23	2022-05-30	2022-10-09	2022-10-10	0	0	0	0	132		139	2022-08-11	fen1	59
2	26	226	11	foal	2022-05-27	2022-06-03	2022-10-09	2022-10-10	0	0	0	0	128		135	2022-08-11	fen1	59
2	6	26	11	mare	1999-01-01	2022-04-25	2022-10-09	2022-10-10	0	0	0	0	167	23	188	2022-06-11	pyr	120
2	12	212	11	mare	2006-01-01	2022-05-30	2022-10-09	2022-10-10	0	0	0	0	132	16	139	2022-06-11	pyr	120
2	7	27	11	mare	2006-01-01	2022-04-30	2022-10-09	2022-10-10	0	0	0	0	162	16	169	2022-06-11	pyr	120
2	1	21	11	mare	2006-01-01	2022-04-25	2022-10-09	2022-10-10	0	0	0	0	167	16	200	2022-06-11	pyr	120
2	5	25	11	mare	2008-01-01	2022-04-25	2022-10-09	2022-10-10	0	0	0	0	167	14	188	2022-06-11	pyr	120
2	10	210	11	mare	2010-01-01	2022-05-19	2022-10-09	2022-10-10	0	0	0	0	143	12	150	2022-06-11	pyr	120
2	9	29	11	mare	2012-01-01	2022-05-14	2022-10-09	2022-10-10	0	0	0	0	148	10	155	2022-06-11	pyr	120
2	4	24	11	mare	2012-01-01	2022-04-25	2022-10-09	2022-10-10	0	0	0	0	167	10	191	2022-06-11	pyr	120
2	3	23	11	mare	2012-01-01	2022-04-25	2022-10-09	2022-10-10	0	0	0	0	167	10	192	2022-06-11	pyr	120
2	8	28	11	mare	2013-01-01	2022-05-05	2022-10-09	2022-10-10	0	0	0	0	157	9	164	2022-06-11	pyr	120
2	13	213	11	mare	2015-01-01	2022-06-03	2022-10-09	2022-10-10	0	0	0	0	128	7	135	2022-06-11	pyr	120
2	11	211	11	mare	2016-01-01	2022-05-24	2022-10-09	2022-10-10	0	0	0	0	138	6	145	2022-06-11	pyr	120
2	2	22	11	mare	2016-01-01	2022-04-25	2022-10-09	2022-10-10	0	0	0	0	167	6	192	2022-06-11	pyr	120
3	9	39	1	foal	2022-04-14	2022-04-25	2022-05-27	2022-05-27	0	0	0	0	32		43	2022-04-24	fen5	33
3	2	32	1	mare	2003-01-01	2022-04-25	2022-05-27	2022-05-27	0	0	0	0	32	19	43	2022-04-15	ivm	42
3	5	35	1	mare	2009-01-01	2022-05-01	2022-05-27	2022-05-27	0	0	0	0	26	13	37	2022-04-21	ivm	36
3	4	34	1	mare	2010-01-01	2022-04-25	2022-05-27	2022-05-27	0	0	0	0	32	12	39	2022-04-19	ivm	38
3	3	33	1	mare	2010-01-01	2022-04-25	2022-05-27	2022-05-27	0	0	0	0	32	12	30	2022-04-28	ivm	29
3	1	31	1	mare	2012-01-01	2022-04-25	2022-05-27	2022-05-27	0	0	0	0	32	10	97	2022-02-20	ivm	96
3	8	38	1	foal	2022-02-19	2022-04-25	2022-05-28	2022-05-29	0	0	0	0	33		98	2022-03-30	fen1	59
3	11	311	1	foal	2022-04-18	2022-04-25	2022-05-29	2022-05-29	0	0	0	0	34		41	2022-04-28	fen5	31
3	12	312	1	foal	2022-04-20	2022-05-01	2022-05-29	2022-05-29	0	0	0	0	28		39	2022-05-20	fen5	9
3	8	38	2	foal	2022-02-19	2022-04-25	2022-06-08	2022-06-09	0	0	0	0	44		70	2022-03-30	fen1	70
3	9	39	2	foal	2022-04-14	2022-04-25	2022-06-08	2022-06-09	0	0	0	0	44		45	2022-04-24	fen5	45
3	11	311	2	foal	2022-04-18	2022-04-25	2022-06-08	2022-06-09	0	0	0	0	44		41	2022-04-28	fen5	41
3	12	312	2	foal	2022-04-20	2022-05-01	2022-06-08	2022-06-09	0	0	0	0	38		19	2022-05-20	fen5	19
3	10	310	2	foal	2022-04-27	2022-05-25	2022-06-08	2022-06-09	0	0	0	0	14		12	2022-05-27	fen5	12
3	13	313	2	foal	2022-05-21	2022-06-07	2022-06-08	2022-06-09	0	0	0	0	1		4	2022-06-04	fen5	4
3	2	32	2	mare	2003-01-01	2022-04-25	2022-06-08	2022-06-09	0	0	0	0	44	19	54	2022-04-15	ivm	54
3	5	35	2	mare	2009-01-01	2022-05-01	2022-06-08	2022-06-09	0	0	0	0	38	13	48	2022-04-21	ivm	48
3	4	34	2	mare	2010-01-01	2022-04-25	2022-06-08	2022-06-09	0	0	0	0	44	12	50	2022-04-19	ivm	50
3	3	33	2	mare	2010-01-01	2022-04-25	2022-06-08	2022-06-09	0	0	0	0	44	12	41	2022-04-28	ivm	41
3	1	31	2	mare	2012-01-01	2022-04-25	2022-06-08	2022-06-09	0	0	0	0	44	10	108	2022-02-20	ivm	108
3	8	38	3	foal	2022-02-19	2022-04-25	2022-06-29	2022-07-01	0	0	0	0	65		91	2022-03-30	fen1	91
3	9	39	3	foal	2022-04-14	2022-04-25	2022-06-29	2022-07-01	0	0	0	0	65		66	2022-04-24	fen5	66
3	11	311	3	foal	2022-04-18	2022-04-25	2022-06-29	2022-07-01	0	0	0	0	65		62	2022-04-28	fen5	62
3	12	312	3	foal	2022-04-20	2022-05-01	2022-06-29	2022-07-01	20	1	0	0	59		40	2022-05-20	fen5	40
3	10	310	3	foal	2022-04-27	2022-05-25	2022-06-29	2022-07-01	0	0	0	0	35		33	2022-05-27	fen5	33
3	13	313	3	foal	2022-05-21	2022-06-07	2022-06-29	2022-07-01	0	0	0	0	22		25	2022-06-04	fen5	25
3	2	32	3	mare	2003-01-01	2022-04-25	2022-06-29	2022-07-01	0	0	0	0	65	19	75	2022-04-15	ivm	75
3	5	35	3	mare	2009-01-01	2022-05-01	2022-06-29	2022-07-01	0	0	0	0	59	13	69	2022-04-21	ivm	69
3	4	34	3	mare	2010-01-01	2022-04-25	2022-06-29	2022-07-01	10	1	0	0	65	12	71	2022-04-19	ivm	71
3	3	33	3	mare	2010-01-01	2022-04-25	2022-06-29	2022-07-01	0	0	0	0	65	12	62	2022-04-28	ivm	62
3	1	31	3	mare	2012-01-01	2022-04-25	2022-06-29	2022-07-01	0	0	0	0	65	10	129	2022-02-20	ivm	129
3	6	36	3	mare	2015-01-01	2022-06-07	2022-06-29	2022-07-01	0	0	0	0	22	7		2022-05-22	ivm	38
3	8	38	4	foal	2022-02-19	2022-04-25	2022-07-05	2022-07-07	0	0	0	0	71		136	2022-03-30	fen1	97
3	9	39	4	foal	2022-04-14	2022-04-25	2022-07-05	2022-07-07	0	0	0	0	71		82	2022-04-24	fen5	72
3	11	311	4	foal	2022-04-18	2022-04-25	2022-07-05	2022-07-07	0	0	0	0	71		78	2022-04-28	fen5	68
3	10	310	4	foal	2022-04-27	2022-05-25	2022-07-05	2022-07-07	0	0	0	0	41		69	2022-05-27	fen5	39
3	13	313	4	foal	2022-05-21	2022-06-07	2022-07-05	2022-07-07	0	0	0	0	28		45	2022-06-04	fen5	31
3	2	32	4	mare	2003-01-01	2022-04-25	2022-07-05	2022-07-07	0	0	0	0	71	19	82	2022-04-15	ivm	81
3	5	35	4	mare	2009-01-01	2022-05-01	2022-07-05	2022-07-07	0	0	0	0	65	13	76	2022-04-21	ivm	75
3	4	34	4	mare	2010-01-01	2022-04-25	2022-07-05	2022-07-07	10	1	0	0	71	12	78	2022-04-19	ivm	77
3	3	33	4	mare	2010-01-01	2022-04-25	2022-07-05	2022-07-07	0	0	0	0	71	12	69	2022-04-28	ivm	68
3	1	31	4	mare	2012-01-01	2022-04-25	2022-07-05	2022-07-07	0	0	0	0	71	10	136	2022-02-20	ivm	135
3	6	36	4	mare	2015-01-01	2022-06-07	2022-07-05	2022-07-07	0	0	0	0	28	7	45	2022-05-22	ivm	44
3	9	39	5	foal	2022-04-14	2022-04-25	2022-07-13	2022-07-13	0	0	0	0	79		90	2022-04-24	fen5	80
3	10	310	5	foal	2022-04-27	2022-05-25	2022-07-13	2022-07-13	5	1	0	0	49		77	2022-05-27	fen5	47
3	13	313	5	foal	2022-05-21	2022-06-07	2022-07-13	2022-07-13	0	0	0	0	36		53	2022-06-04	fen5	39
3	2	32	5	mare	2003-01-01	2022-04-25	2022-07-13	2022-07-13	0	0	0	0	79	19	90	2022-04-15	ivm	89
3	5	35	5	mare	2009-01-01	2022-05-01	2022-07-13	2022-07-13	0	0	0	0	73	13	84	2022-04-21	ivm	83
3	3	33	5	mare	2010-01-01	2022-04-25	2022-07-13	2022-07-13	0	0	0	0	79	12	77	2022-04-28	ivm	76
3	1	31	5	mare	2012-01-01	2022-04-25	2022-07-13	2022-07-13	0	0	0	0	79	10	144	2022-02-20	ivm	143
3	6	36	5	mare	2015-01-01	2022-06-07	2022-07-13	2022-07-13	0	0	0	0	36	7	53	2022-05-22	ivm	52
3	8	38	6	foal	2022-02-19	2022-04-25	2022-07-27	2022-07-29	0	0	0	0	93		158	2022-07-14	pyr	13
3	9	39	6	foal	2022-04-14	2022-04-25	2022-07-27	2022-07-29	0	0	0	0	93		104	2022-04-24	fen5	94
3	11	311	6	foal	2022-04-18	2022-04-25	2022-07-27	2022-07-29	35	1	0	0	93		100	2022-04-28	fen5	90
3	12	312	6	foal	2022-04-20	2022-05-01	2022-07-27	2022-07-29	0	0	0	0	87		98	2022-07-14	pyr	13
3	10	310	6	foal	2022-04-27	2022-05-25	2022-07-27	2022-07-29	10	1	0	0	63		91	2022-05-27	fen5	61
3	13	313	6	foal	2022-05-21	2022-06-07	2022-07-27	2022-07-29	0	0	0	0	50		67	2022-04-28	fen5	90
3	5	35	6	mare	2009-01-01	2022-05-01	2022-07-27	2022-07-29	0	0	0	0	87	13	98	2022-04-21	ivm	97
3	1	31	6	mare	2012-01-01	2022-04-25	2022-07-27	2022-07-29	0	0	0	0	93	10	158	2022-02-20	ivm	157
3	6	36	6	mare	2015-01-01	2022-06-07	2022-07-27	2022-07-29	0	0	0	0	50	7	67	2022-05-22	ivm	66
3	8	38	7	foal	2022-02-19	2022-04-25	2022-08-10	2022-08-12	0	0	0	0	107		172	2022-07-14	pyr	27
3	9	39	7	foal	2022-04-14	2022-04-25	2022-08-10	2022-08-12	5	1	0	0	107		118	2022-04-24	fen5	108
3	11	311	7	foal	2022-04-18	2022-04-25	2022-08-10	2022-08-12	0	0	0	0	107		114	2022-04-28	fen5	104
3	12	312	7	foal	2022-04-20	2022-05-01	2022-08-10	2022-08-12	0	0	0	0	101		112	2022-07-14	pyr	27
3	10	310	7	foal	2022-04-27	2022-05-25	2022-08-10	2022-08-12	0	0	0	0	77		105	2022-05-27	fen5	75
3	13	313	7	foal	2022-05-21	2022-06-07	2022-08-10	2022-08-12	0	0	0	0	64		81	2022-04-28	fen5	104
3	5	35	7	mare	2009-01-01	2022-05-01	2022-08-10	2022-08-12	0	0	0	0	101	13	112	2022-04-21	ivm	111
3	3	33	7	mare	2010-01-01	2022-04-25	2022-08-10	2022-08-12	0	0	0	0	107	12	105	2022-04-28	ivm	104
3	1	31	7	mare	2012-01-01	2022-04-25	2022-08-10	2022-08-12	0	0	0	0	107	10	172	2022-02-20	ivm	171
3	6	36	7	mare	2015-01-01	2022-06-07	2022-08-10	2022-08-12	0	0	0	0	64	7	81	2022-05-22	ivm	80
3	9	39	8	foal	2022-04-14	2022-04-25	2022-08-25	2022-08-27	5	1	0	0	122		133	2022-04-24	fen5	123
3	11	311	8	foal	2022-04-18	2022-04-25	2022-08-25	2022-08-27	0	0	0	0	122		129	2022-04-28	fen5	119
3	12	312	8	foal	2022-04-20	2022-05-01	2022-08-25	2022-08-27	0	0	0	0	116		127	2022-07-14	pyr	42
3	10	310	8	foal	2022-04-27	2022-05-25	2022-08-25	2022-08-27	0	0	0	0	92		120	2022-05-27	fen5	90
3	13	313	8	foal	2022-05-21	2022-06-07	2022-08-25	2022-08-27	0	0	0	0	79		96	2022-04-28	fen5	119
3	2	32	8	mare	2003-01-01	2022-04-25	2022-08-25	2022-08-27	15	1	0	0	122	19	133	2022-04-15	ivm	132
3	5	35	8	mare	2009-01-01	2022-05-01	2022-08-25	2022-08-27	0	0	0	0	116	13	127	2022-04-21	ivm	126
3	4	34	8	mare	2010-01-01	2022-04-25	2022-08-25	2022-08-27	0	0	0	0	122	12	129	2022-08-23	mox	2
3	3	33	8	mare	2010-01-01	2022-04-25	2022-08-25	2022-08-27	0	0	0	0	122	12	120	2022-04-28	ivm	119
3	1	31	8	mare	2012-01-01	2022-04-25	2022-08-25	2022-08-27	0	0	0	0	122	10	187	2022-02-20	ivm	186
3	6	36	8	mare	2015-01-01	2022-06-07	2022-08-25	2022-08-27	0	0	0	0	79	7	96	2022-05-22	ivm	95
3	8	38	9	foal	2022-02-19	2022-04-25	2022-09-07	2022-09-09	0	0	0	0	135		200	2022-07-14	pyr	55
3	9	39	9	foal	2022-04-14	2022-04-25	2022-09-07	2022-09-09	0	0	0	0	135		146	2022-04-24	fen5	136
3	12	312	9	foal	2022-04-20	2022-05-01	2022-09-07	2022-09-09	0	0	0	0	129		140	2022-07-14	pyr	55
3	10	310	9	foal	2022-04-27	2022-05-25	2022-09-07	2022-09-09	0	0	0	0	105		133	2022-05-27	fen5	103
3	13	313	9	foal	2022-05-21	2022-06-07	2022-09-07	2022-09-09	0	0	0	0	92		109	2022-04-28	fen5	132
3	5	35	9	mare	2009-01-01	2022-05-01	2022-09-07	2022-09-09	0	0	0	0	129	13	140	2022-04-21	ivm	139
3	4	34	9	mare	2010-01-01	2022-04-25	2022-09-07	2022-09-09	0	0	0	0	135	12	142	2022-08-23	mox	15
3	3	33	9	mare	2010-01-01	2022-04-25	2022-09-07	2022-09-09	0	0	0	0	135	12	133	2022-04-28	ivm	132
3	1	31	9	mare	2012-01-01	2022-04-25	2022-09-07	2022-09-09	0	0	0	0	135	10	200	2022-02-20	ivm	199
3	6	36	9	mare	2015-01-01	2022-06-07	2022-09-07	2022-09-09	0	0	0	0	92	7	109	2022-05-22	ivm	108
3	5	35	10	mare	2009-01-01	2022-05-01	2022-09-19	2022-09-20	0	0	0	0	141	13	152	2022-04-21	ivm	151
3	4	34	10	mare	2010-01-01	2022-04-25	2022-09-19	2022-09-20	0	0	0	0	147	12	154	2022-08-23	mox	27
3	3	33	10	mare	2010-01-01	2022-04-25	2022-09-19	2022-09-20	0	0	0	0	147	12	145	2022-04-28	ivm	144
3	1	31	10	mare	2012-01-01	2022-04-25	2022-09-19	2022-09-20	0	0	0	0	147	10	212	2022-02-20	ivm	211
3	6	36	10	mare	2015-01-01	2022-06-07	2022-09-19	2022-09-20	0	0	0	0	104	7	121	2022-05-22	ivm	120
3	9	39	11	foal	2022-04-14	2022-04-25	2022-10-11	2022-10-12	0	0	70	1	169		180	2022-04-24	fen5	170
3	10	310	11	foal	2022-04-27	2022-05-25	2022-10-11	2022-10-12	0	0	0	0	139		167	2022-05-27	fen5	137
3	2	32	11	mare	2003-01-01	2022-04-25	2022-10-11	2022-10-12	5	1	0	0	169	19	180	2022-10-10	fen1	1
3	5	35	11	mare	2009-01-01	2022-05-01	2022-10-11	2022-10-12	0	0	0	0	163	13	174	2022-10-10	fen1	1
3	4	34	11	mare	2010-01-01	2022-04-25	2022-10-11	2022-10-12	0	0	0	0	169	12	176	2022-10-10	fen1	1
3	3	33	11	mare	2010-01-01	2022-04-25	2022-10-11	2022-10-12	5	1	0	0	169	12	167	2022-10-10	fen1	1
3	1	31	11	mare	2012-01-01	2022-04-25	2022-10-11	2022-10-12	0	0	0	0	169	10	234	2022-10-10	fen1	1
3	6	36	11	mare	2015-01-01	2022-06-07	2022-10-11	2022-10-12	0	0	0	0	126	7	143	2022-10-10	fen1	1

## Sheet: legend
farm	unique farm identifier
horse	horse number per farm
horse_id	unique horse identifier
timepoint_no	sampling timepoint (1-11)
group	mare or foal
dob	date of birth
grass	date of grazing start
sample_d	date of sample collection
fec_d	date of faecal egg count
mds_epg	strongyle-egg count per gram
mds_bin	strongyle-egg detection (1=yes, 0=no)
pa_epg	ascarid egg count per gram faeces
pa_bin	ascarid egg detection (1=yes, 0=no)
grass_days	number of days between sample collection and start of grazing
age_mares	age of mares in years at sample collection
postpartum_d	days postpartum
deworm_d	date of last deworming
anthelmintic	last used anthelmintic drug (fen1= single fold fenbendazole dose, fen5 = 5-fold fenbendazole dose, pyr = pyrantel embonate, ivm = ivermectin, mox = moxidectin)
deworm_days	days since last deworming
lib_sample_no	sample number for all samples that entered library preparation
seq_data_label (n=63)	samples that were sequenced (successful library preparation)
seq_tab_aug_species (n=46)	samples included in further analysis, after sequencing read quality filtering and taxonomic assignment
