# Supplementary material for: Characterizing mixed strongyle infections in foals and broodmares using cytochrome c oxidase subunit I deep amplicon sequencing
Source: Parasit Vectors. 2026 Jan 3;19:65. doi: 10.1186/s13071-025-07192-1 (PMC12866475; doi:10.1186/s13071-025-07192-1)
Supplement: Supplementary file 4 — Additional file4 (XLSX 15 KB) [file 13071_2025_7192_MOESM4_ESM.xlsx]

## Sheet: data
Supplementary Table 7. List of primer sequences used for PCR2
Sample number	Farm	Horse_id	P5 index name	P5 index primer_sequence (5'=>3')	P7 index name	P7 index primer_sequence (5'=>3')	Group	Sample date	FEC at sample date	Parascaris, 1=pos 0=neg	Date of strongyle egg isolation	Estimated count of isolated strongyle eggs
1	2	216	p5_49	AATGATACGGCGACCACCGAGATCTACACGACAGGTTTCGTCGGCAGCGTC	p7_14	CAAGCAGAAGACGGCATACGAGATACTACCGAGTCTCGTGGGCTCGG	foal	2022-08-24	10	0	2022-09-01	1000
2	2	216	p5_49	AATGATACGGCGACCACCGAGATCTACACGACAGGTTTCGTCGGCAGCGTC	p7_15	CAAGCAGAAGACGGCATACGAGATGCTCCTATGTCTCGTGGGCTCGG	foal	2022-09-07	5	0	2022-09-10	1000
3	2	220	p5_49	AATGATACGGCGACCACCGAGATCTACACGACAGGTTTCGTCGGCAGCGTC	p7_16	CAAGCAGAAGACGGCATACGAGATCCATAGGAGTCTCGTGGGCTCGG	foal	2022-09-20	5	0	2022-11-24	2400
4	2	222	p5_49	AATGATACGGCGACCACCGAGATCTACACGACAGGTTTCGTCGGCAGCGTC	p7_17	CAAGCAGAAGACGGCATACGAGATAGACGGATGTCTCGTGGGCTCGG	foal	2022-09-20	10	0	2022-11-06	800
5	2	214	p5_49	AATGATACGGCGACCACCGAGATCTACACGACAGGTTTCGTCGGCAGCGTC	p7_22	CAAGCAGAAGACGGCATACGAGATGCAACGTAGTCTCGTGGGCTCGG	foal	2022-09-29	5	1	2022-11-10	500
6	2	217	p5_49	AATGATACGGCGACCACCGAGATCTACACGACAGGTTTCGTCGGCAGCGTC	p7_23	CAAGCAGAAGACGGCATACGAGATAGGATGACGTCTCGTGGGCTCGG	foal	2022-09-20	5	0	2022-11-05	0
7	2	215	p5_49	AATGATACGGCGACCACCGAGATCTACACGACAGGTTTCGTCGGCAGCGTC	p7_24	CAAGCAGAAGACGGCATACGAGATCTACGGTAGTCTCGTGGGCTCGG	foal	2022-09-20	10	0	2022-11-09	900
8	2	220	p5_49	AATGATACGGCGACCACCGAGATCTACACGACAGGTTTCGTCGGCAGCGTC	p7_25	CAAGCAGAAGACGGCATACGAGATGTATGCTGGTCTCGTGGGCTCGG	foal	2022-09-29	5	0	2022-11-09	<500
9	2	224	p5_50	AATGATACGGCGACCACCGAGATCTACACGAGCAATGTCGTCGGCAGCGTC	p7_14	CAAGCAGAAGACGGCATACGAGATACTACCGAGTCTCGTGGGCTCGG	foal	2022-09-29	5	0	2023-01-05	500
10	2	221	p5_50	AATGATACGGCGACCACCGAGATCTACACGAGCAATGTCGTCGGCAGCGTC	p7_15	CAAGCAGAAGACGGCATACGAGATGCTCCTATGTCTCGTGGGCTCGG	foal	2022-10-09	10	1	2023-01-19	6000
11	2	217	p5_50	AATGATACGGCGACCACCGAGATCTACACGAGCAATGTCGTCGGCAGCGTC	p7_16	CAAGCAGAAGACGGCATACGAGATCCATAGGAGTCTCGTGGGCTCGG	foal	2022-10-09	15	1	2023-01-05	5000
12	2	221	p5_50	AATGATACGGCGACCACCGAGATCTACACGAGCAATGTCGTCGGCAGCGTC	p7_17	CAAGCAGAAGACGGCATACGAGATAGACGGATGTCTCGTGGGCTCGG	foal	2022-09-29	15	0	2022-12-18	6800
13	2	218	p5_50	AATGATACGGCGACCACCGAGATCTACACGAGCAATGTCGTCGGCAGCGTC	p7_22	CAAGCAGAAGACGGCATACGAGATGCAACGTAGTCTCGTGGGCTCGG	foal	2022-09-29	5	1	2022-12-18	<500
14	2	217	p5_50	AATGATACGGCGACCACCGAGATCTACACGAGCAATGTCGTCGGCAGCGTC	p7_23	CAAGCAGAAGACGGCATACGAGATAGGATGACGTCTCGTGGGCTCGG	foal	2022-09-29	5	0	2023-01-10	2000
15	2	215	p5_50	AATGATACGGCGACCACCGAGATCTACACGAGCAATGTCGTCGGCAGCGTC	p7_24	CAAGCAGAAGACGGCATACGAGATCTACGGTAGTCTCGTGGGCTCGG	foal	2022-09-29	15	1	2023-01-10	6500
16	2	219	p5_50	AATGATACGGCGACCACCGAGATCTACACGAGCAATGTCGTCGGCAGCGTC	p7_25	CAAGCAGAAGACGGCATACGAGATGTATGCTGGTCTCGTGGGCTCGG	foal	2022-10-09	5	1	2023-10-13	6600
17	2	216	p5_51	AATGATACGGCGACCACCGAGATCTACACCTTAGCACTCGTCGGCAGCGTC	p7_14	CAAGCAGAAGACGGCATACGAGATACTACCGAGTCTCGTGGGCTCGG	foal	2022-10-09	5	0	2023-01-11	500
18	2	215	p5_51	AATGATACGGCGACCACCGAGATCTACACCTTAGCACTCGTCGGCAGCGTC	p7_15	CAAGCAGAAGACGGCATACGAGATGCTCCTATGTCTCGTGGGCTCGG	foal	2022-10-09	25	1	2023-01-18	2900
19	2	214	p5_51	AATGATACGGCGACCACCGAGATCTACACCTTAGCACTCGTCGGCAGCGTC	p7_16	CAAGCAGAAGACGGCATACGAGATCCATAGGAGTCTCGTGGGCTCGG	foal	2022-10-09	10	1	2023-01-25	600
20	3	312	p5_51	AATGATACGGCGACCACCGAGATCTACACCTTAGCACTCGTCGGCAGCGTC	p7_17	CAAGCAGAAGACGGCATACGAGATAGACGGATGTCTCGTGGGCTCGG	foal	2022-07-07	20	0	2022-07-27	1000
22	3	312	p5_51	AATGATACGGCGACCACCGAGATCTACACCTTAGCACTCGTCGGCAGCGTC	p7_23	CAAGCAGAAGACGGCATACGAGATAGGATGACGTCTCGTGGGCTCGG	foal	2022-07-13	10	0	2022-08-18	800
28	3	38	p5_52	AATGATACGGCGACCACCGAGATCTACACGAGTTGCTTCGTCGGCAGCGTC	p7_16	CAAGCAGAAGACGGCATACGAGATCCATAGGAGTCTCGTGGGCTCGG	foal	2022-07-13	20	1	2022-08-17	500
30	3	311	p5_52	AATGATACGGCGACCACCGAGATCTACACGAGTTGCTTCGTCGGCAGCGTC	p7_22	CAAGCAGAAGACGGCATACGAGATGCAACGTAGTCTCGTGGGCTCGG	foal	2022-09-07	20	1	2022-09-11	1000
31	3	16	p5_52	AATGATACGGCGACCACCGAGATCTACACGAGTTGCTTCGTCGGCAGCGTC	p7_23	CAAGCAGAAGACGGCATACGAGATAGGATGACGTCTCGTGGGCTCGG	foal	2022-09-27	35	1	2022-11-22	21500
32	3	311	p5_52	AATGATACGGCGACCACCGAGATCTACACGAGTTGCTTCGTCGGCAGCGTC	p7_24	CAAGCAGAAGACGGCATACGAGATCTACGGTAGTCTCGTGGGCTCGG	foal	2022-09-20	10	1	2022-10-26	8500
33	3	38	p5_52	AATGATACGGCGACCACCGAGATCTACACGAGTTGCTTCGTCGGCAGCGTC	p7_25	CAAGCAGAAGACGGCATACGAGATGTATGCTGGTCTCGTGGGCTCGG	foal	2022-09-20	5	0	2022-10-26	NA
34	3	312	p5_64	AATGATACGGCGACCACCGAGATCTACACGTAGCCTATCGTCGGCAGCGTC	p7_14	CAAGCAGAAGACGGCATACGAGATACTACCGAGTCTCGTGGGCTCGG	foal	2022-09-20	35	1	2022-11-15	3500
35	3	39	p5_64	AATGATACGGCGACCACCGAGATCTACACGTAGCCTATCGTCGGCAGCGTC	p7_15	CAAGCAGAAGACGGCATACGAGATGCTCCTATGTCTCGTGGGCTCGG	foal	2022-09-20	30	1	2022-11-20	700
37	3	310	p5_64	AATGATACGGCGACCACCGAGATCTACACGTAGCCTATCGTCGGCAGCGTC	p7_17	CAAGCAGAAGACGGCATACGAGATAGACGGATGTCTCGTGGGCTCGG	foal	2022-09-20	15	1	2022-11-12	1500
38	3	313	p5_64	AATGATACGGCGACCACCGAGATCTACACGTAGCCTATCGTCGGCAGCGTC	p7_22	CAAGCAGAAGACGGCATACGAGATGCAACGTAGTCTCGTGGGCTCGG	foal	2022-09-20	60	0	2022-10-27	1200
39	3	38	p5_64	AATGATACGGCGACCACCGAGATCTACACGTAGCCTATCGTCGGCAGCGTC	p7_23	CAAGCAGAAGACGGCATACGAGATAGGATGACGTCTCGTGGGCTCGG	foal	2022-10-11	5	1	2023-01-17	1800
40	3	312	p5_64	AATGATACGGCGACCACCGAGATCTACACGTAGCCTATCGTCGGCAGCGTC	p7_24	CAAGCAGAAGACGGCATACGAGATCTACGGTAGTCTCGTGGGCTCGG	foal	2022-10-11	10	1	2023-01-11	6000
41	3	311	p5_64	AATGATACGGCGACCACCGAGATCTACACGTAGCCTATCGTCGGCAGCGTC	p7_25	CAAGCAGAAGACGGCATACGAGATGTATGCTGGTCTCGTGGGCTCGG	foal	2022-10-11	5	1	2023-01-22	3000
42	3	313	p5_65	AATGATACGGCGACCACCGAGATCTACACCCTCATCTTCGTCGGCAGCGTC	p7_14	CAAGCAGAAGACGGCATACGAGATACTACCGAGTCTCGTGGGCTCGG	foal	2022-10-11	60	1	2023-01-24	13000
49	1	18	p5_65	AATGATACGGCGACCACCGAGATCTACACCCTCATCTTCGTCGGCAGCGTC	p7_25	CAAGCAGAAGACGGCATACGAGATGTATGCTGGTCTCGTGGGCTCGG	foal	2022-07-21	40	0	2022-08-28	11200
51	1	16	p5_66	AATGATACGGCGACCACCGAGATCTACACGTCGATACTCGTCGGCAGCGTC	p7_15	CAAGCAGAAGACGGCATACGAGATGCTCCTATGTCTCGTGGGCTCGG	foal	2022-09-14	15	1	2022-09-19	600
52	1	110	p5_66	AATGATACGGCGACCACCGAGATCTACACGTCGATACTCGTCGGCAGCGTC	p7_16	CAAGCAGAAGACGGCATACGAGATCCATAGGAGTCTCGTGGGCTCGG	foal	2022-09-14	10	1	2022-10-18	500
53	1	19	p5_66	AATGATACGGCGACCACCGAGATCTACACGTCGATACTCGTCGGCAGCGTC	p7_17	CAAGCAGAAGACGGCATACGAGATAGACGGATGTCTCGTGGGCTCGG	foal	2022-09-14	15	1	2022-10-19	1800
54	1	17	p5_66	AATGATACGGCGACCACCGAGATCTACACGTCGATACTCGTCGGCAGCGTC	p7_22	CAAGCAGAAGACGGCATACGAGATGCAACGTAGTCTCGTGGGCTCGG	foal	2022-09-27	15	0	2022-11-16	3500
55	1	18	p5_66	AATGATACGGCGACCACCGAGATCTACACGTCGATACTCGTCGGCAGCGTC	p7_23	CAAGCAGAAGACGGCATACGAGATAGGATGACGTCTCGTGGGCTCGG	foal	2022-09-27	5	0	2022-11-23	1200
56	1	18	p5_66	AATGATACGGCGACCACCGAGATCTACACGTCGATACTCGTCGGCAGCGTC	p7_24	CAAGCAGAAGACGGCATACGAGATCTACGGTAGTCTCGTGGGCTCGG	foal	2022-09-14	25	0	2022-09-20	250
57	1	17	p5_66	AATGATACGGCGACCACCGAGATCTACACGTCGATACTCGTCGGCAGCGTC	p7_25	CAAGCAGAAGACGGCATACGAGATGTATGCTGGTCTCGTGGGCTCGG	foal	2022-09-14	25	0	2022-09-19	450
58	1	17	p5_67	AATGATACGGCGACCACCGAGATCTACACGGACTTGTTCGTCGGCAGCGTC	p7_14	CAAGCAGAAGACGGCATACGAGATACTACCGAGTCTCGTGGGCTCGG	foal	2022-10-27	15	1	2023-01-25	3100
59	1	110	p5_67	AATGATACGGCGACCACCGAGATCTACACGGACTTGTTCGTCGGCAGCGTC	p7_15	CAAGCAGAAGACGGCATACGAGATGCTCCTATGTCTCGTGGGCTCGG	foal	2023-10-27	40	1	2023-01-25	6000
60	1	16	p5_67	AATGATACGGCGACCACCGAGATCTACACGGACTTGTTCGTCGGCAGCGTC	p7_16	CAAGCAGAAGACGGCATACGAGATCCATAGGAGTCTCGTGGGCTCGG	foal	2022-10-18	40	1	2023-01-27	5940
61	1	110	p5_67	AATGATACGGCGACCACCGAGATCTACACGGACTTGTTCGTCGGCAGCGTC	p7_17	CAAGCAGAAGACGGCATACGAGATAGACGGATGTCTCGTGGGCTCGG	foal	2022-10-18	10	1	2023-01-27	960
62	1	16	p5_67	AATGATACGGCGACCACCGAGATCTACACGGACTTGTTCGTCGGCAGCGTC	p7_22	CAAGCAGAAGACGGCATACGAGATGCAACGTAGTCTCGTGGGCTCGG	foal	2022-10-27	50	1	2023-01-26	45000
63	1	19	p5_67	AATGATACGGCGACCACCGAGATCTACACGGACTTGTTCGTCGGCAGCGTC	p7_23	CAAGCAGAAGACGGCATACGAGATAGGATGACGTCTCGTGGGCTCGG	foal	2023-10-27	30	1	2023-01-26	8500
21	3	32	p5_51	AATGATACGGCGACCACCGAGATCTACACCTTAGCACTCGTCGGCAGCGTC	p7_22	CAAGCAGAAGACGGCATACGAGATGCAACGTAGTCTCGTGGGCTCGG	mare	2022-07-27	25	0	2022-08-17	2000
23	3	34	p5_51	AATGATACGGCGACCACCGAGATCTACACCTTAGCACTCGTCGGCAGCGTC	p7_24	CAAGCAGAAGACGGCATACGAGATCTACGGTAGTCTCGTGGGCTCGG	mare	2022-07-13	135	0	2022-08-17	6750
24	3	34	p5_51	AATGATACGGCGACCACCGAGATCTACACCTTAGCACTCGTCGGCAGCGTC	p7_25	CAAGCAGAAGACGGCATACGAGATGTATGCTGGTCTCGTGGGCTCGG	mare	2022-07-27	390	0	2022-08-17	7600
26	3	34	p5_52	AATGATACGGCGACCACCGAGATCTACACGAGTTGCTTCGTCGGCAGCGTC	p7_14	CAAGCAGAAGACGGCATACGAGATACTACCGAGTCTCGTGGGCTCGG	mare	2022-08-09	180	0	2022-09-01	10000
27	3	32	p5_52	AATGATACGGCGACCACCGAGATCTACACGAGTTGCTTCGTCGGCAGCGTC	p7_15	CAAGCAGAAGACGGCATACGAGATGCTCCTATGTCTCGTGGGCTCGG	mare	2022-08-10	25	0	2022-09-01	10000
29	3	32	p5_52	AATGATACGGCGACCACCGAGATCTACACGAGTTGCTTCGTCGGCAGCGTC	p7_17	CAAGCAGAAGACGGCATACGAGATAGACGGATGTCTCGTGGGCTCGG	mare	2022-09-07	25	0	2022-09-11	14400
36	3	32	p5_64	AATGATACGGCGACCACCGAGATCTACACGTAGCCTATCGTCGGCAGCGTC	p7_16	CAAGCAGAAGACGGCATACGAGATCCATAGGAGTCTCGTGGGCTCGG	mare	2022-09-20	20	0	2022-11-27	1200
43	1	12	p5_65	AATGATACGGCGACCACCGAGATCTACACCCTCATCTTCGTCGGCAGCGTC	p7_15	CAAGCAGAAGACGGCATACGAGATGCTCCTATGTCTCGTGGGCTCGG	mare	2022-06-08	310	0	2022-07-28	40000
44	1	14	p5_65	AATGATACGGCGACCACCGAGATCTACACCCTCATCTTCGTCGGCAGCGTC	p7_16	CAAGCAGAAGACGGCATACGAGATCCATAGGAGTCTCGTGGGCTCGG	mare	2022-07-06	10	0	2022-07-28	NA
45	1	12	p5_65	AATGATACGGCGACCACCGAGATCTACACCCTCATCTTCGTCGGCAGCGTC	p7_17	CAAGCAGAAGACGGCATACGAGATAGACGGATGTCTCGTGGGCTCGG	mare	2022-08-02	365	0	2022-08-30	40000
46	1	13	p5_65	AATGATACGGCGACCACCGAGATCTACACCCTCATCTTCGTCGGCAGCGTC	p7_22	CAAGCAGAAGACGGCATACGAGATGCAACGTAGTCTCGTGGGCTCGG	mare	2022-08-02	25	0	2022-08-30	10000
47	1	13	p5_65	AATGATACGGCGACCACCGAGATCTACACCCTCATCTTCGTCGGCAGCGTC	p7_23	CAAGCAGAAGACGGCATACGAGATAGGATGACGTCTCGTGGGCTCGG	mare	2022-07-21	35	0	2022-08-30	30000
48	1	14	p5_65	AATGATACGGCGACCACCGAGATCTACACCCTCATCTTCGTCGGCAGCGTC	p7_24	CAAGCAGAAGACGGCATACGAGATCTACGGTAGTCTCGTGGGCTCGG	mare	2022-07-21	20	0	2022-08-29	8500
50	1	12	p5_66	AATGATACGGCGACCACCGAGATCTACACGTCGATACTCGTCGGCAGCGTC	p7_14	CAAGCAGAAGACGGCATACGAGATACTACCGAGTCTCGTGGGCTCGG	mare	2022-09-14	35	0	2022-10-25	13000
